# Supplementary material for: E4orf1 Prevents Progression of Fatty Liver Disease in Mice on High Fat Diet
Source: Int J Mol Sci. 2022 Aug 18;23(16):9286. doi: 10.3390/ijms23169286 (PMC9409018; doi:10.3390/ijms23169286)
Supplement: Supplementary file 1 [file ijms-23-09286-s001.zip]

Archive with 1 entries (1 files):
- ijms-1840249-SI.pdf
